# Supplementary material for: Knowledge, attitude, and willingness to perform on-site Cardiopulmonary Resuscitation among individuals trained in public CPR: A cross-sectional survey
Source: PLoS One. 2025 May 28;20(5):e0319884. doi: 10.1371/journal.pone.0319884 (PMC12118831; doi:10.1371/journal.pone.0319884)
Supplement: S1 Data — (XLSX) [file pone.0319884.s001.xlsx]

## Sheet: Sheet1
序号	您的性别	宗教信仰	您的年龄	您的学历	您的职业	您有无参加实施 CPR 急救的经历。	您的亲属中有无冠心病等心源性猝死高危患者。	您有没有目睹过心跳呼吸骤停。	过去 12 个月中您参加公益组织的 CPR 学习经历为________次。	心搏骤停伤员的黄金救治时间只有4-6min，第一目击者应立即实施 CPR。	对心搏骤停伤员而言，CPR 是最简单有效的急救措施。	意识丧失也可能是心跳呼吸骤停的表现。	心脏按压深度是5-6cm。	心脏按压的频率是大于100次/分。	成人心脏按压的位置在两乳头连线的中点位置。	成人心肺复苏的按压呼吸比是30:2	启动急救医疗措施的时间越短，伤员生存率越高。	CPR的现场实行可以不评估环境的安全，挽救生命至上。	CPR只要单纯按压就好了，不需要口对口人工呼吸。	总分	我认为及时实施CPR可以挽救很多人的生命。	在面对心搏骤停伤员时，正确实施 CPR 是一件很容易的事情。	任何情况下，我都会对心搏骤停伤员实施 CPR。	CPR 是有价值的，因为它能够挽救心搏骤停伤员的生命。	我愿意积极去学习正确的心肺复苏术以备不时之需。	对心跳骤停伤员实施心肺复苏术与我的价值观或宗教信仰并不违背。	如果我第一时间进行施救了，我相信一定会把他救活。	我不害怕我的施救会给被施救对象带来一定的损伤。	我不害怕我的施救行为会给我带来一些不好的事情。	假如我进行现场施救，我和我的家人都会得到尊重。	我不会觉得我的施救行为会让我承担法律责任。	我不害怕因为现场施救而被发现罹患某些疾病（传染病）。	如果我的家人知道我在现场进行施救了，他们会替我自豪的。	我不会因为周围没有口对口人工呼吸的防护装置而拒绝实施CPR。	我会很自责，如果我没有及时对身边的心跳呼吸骤停患者进行急救。	总分	您愿意对下列哪些人实施心肺复苏？(可多选）	哪些情况会增加您现场实施心肺复苏的意愿？(可多选）	您实施心肺复苏会考虑谁意见：(可多选）
1	1	1	66	1	农民	1	0	0	2	1	1	1	1	1	1	1	1	1	1	10	5	3	4	5	5	5	5	5	5	5	5	5	5	5	5	72	家人，朋友，同事，其他	对急救人员的法律保护，实施心肺复苏不会导致自身发生意外伤害，现场有其他旁观者协助共同施救，现场急救只需胸外按压，以上都不会增加我的意愿	自己，家人，朋友，其他
2	2	1	61	1	农民	1	0	0	2	1	1	1	1	1	1	1	1	1	1	10	5	4	5	5	5	5	5	5	5	5	5	3	5	3	5	70	家人，朋友，同事，其他	对急救人员的法律保护，实施心肺复苏不会导致自身发生意外伤害，现场有其他旁观者协助共同施救，现场急救只需胸外按压，以上都不会增加我的意愿	自己，家人，朋友，其他
3	1	1	31	3	老板	1	1	1	1	1	1	1	1	1	1	1	1	1	1	10	5	4	4	5	4	5	5	4	4	4	3	4	4	4	4	63	家人，朋友，同事	对急救人员的法律保护，实施心肺复苏不会导致自身发生意外伤害，现场有其他旁观者协助共同施救，现场急救只需胸外按压	自己
4	1	1	44	3	教育	0	0	0	1	1	1	1	1	0	1	1	1	1	1	9	5	2	5	5	4	5	3	4	4	4	4	4	4	4	4	61	家人，朋友，同事，其他	对急救人员的法律保护，实施心肺复苏不会导致自身发生意外伤害，现场有其他旁观者协助共同施救	自己，家人
5	2	1	26	2	医疗辅助	1	0	0	2	1	1	1	1	1	1	1	1	0	0	8	5	5	5	5	5	5	5	5	5	5	1	5	5	5	5	71	家人，朋友，同事，其他	对急救人员的法律保护，实施心肺复苏不会导致自身发生意外伤害，现场有其他旁观者协助共同施救，现场急救只需胸外按压	自己，家人，朋友
6	2	1	27	3	自由职业	0	1	0	2	1	1	1	1	1	1	1	1	1	1	10	5	5	5	5	5	5	3	4	5	5	5	5	5	5	5	72	家人，朋友，同事，其他	对急救人员的法律保护，实施心肺复苏不会导致自身发生意外伤害，现场有其他旁观者协助共同施救	自己
7	1	1	33	3	自由职业	0	1	0	2	1	1	1	1	1	1	1	1	1	1	10	5	5	5	5	5	5	5	5	5	5	5	5	5	5	5	75	家人，朋友，同事，其他	对急救人员的法律保护，实施心肺复苏不会导致自身发生意外伤害，现场有其他旁观者协助共同施救，现场急救只需胸外按压	自己
8	1	1	35	3	研究	0	0	0	3	1	1	1	1	0	1	0	1	1	1	8	5	4	3	5	5	5	5	4	4	4	5	3	5	4	5	66	家人，朋友，同事，其他	对急救人员的法律保护，实施心肺复苏不会导致自身发生意外伤害，现场有其他旁观者协助共同施救，现场急救只需胸外按压	自己，家人，朋友，其他
9	2	1	60	1	农民	1	0	0	2	1	1	1	1	1	1	1	1	1	0	9	4	2	3	4	4	5	3	4	4	4	4	4	4	2	4	55	家人	对急救人员的法律保护	自己，家人
10	1	1	33	2	自由工作者	0	0	1	1	1	1	1	1	1	1	1	1	0	1	9	5	5	5	5	5	5	5	5	5	5	5	5	5	5	5	75	家人，朋友，同事，其他	对急救人员的法律保护，实施心肺复苏不会导致自身发生意外伤害，现场有其他旁观者协助共同施救，现场急救只需胸外按压	自己，家人，朋友，其他
11	1	1	18	3	学生	0	0	0	2	1	1	1	1	1	1	1	1	1	1	10	5	1	4	5	5	5	5	5	5	5	5	5	5	5	4	69	家人，朋友，同事	对急救人员的法律保护，实施心肺复苏不会导致自身发生意外伤害，现场有其他旁观者协助共同施救	自己，家人
12	1	1	33	3	电商	0	0	0	2	1	1	1	1	0	1	1	1	1	1	9	5	5	4	5	5	5	3	4	4	5	5	1	4	5	5	65	家人，朋友，同事，其他	对急救人员的法律保护，实施心肺复苏不会导致自身发生意外伤害，现场有其他旁观者协助共同施救，现场急救只需胸外按压	其他
13	1	1	25	3	银行职员	0	0	0	1	1	1	1	1	1	1	1	1	1	1	10	5	4	3	5	5	5	3	4	3	4	3	2	4	4	3	57	家人，朋友，同事	对急救人员的法律保护，实施心肺复苏不会导致自身发生意外伤害，现场有其他旁观者协助共同施救	自己
14	2	1	27	3	无	1	0	0	1	1	1	1	1	1	1	1	1	1	1	10	5	5	5	5	5	5	5	5	5	5	5	4	5	4	4	72	家人，朋友，同事	对急救人员的法律保护，实施心肺复苏不会导致自身发生意外伤害，现场有其他旁观者协助共同施救，现场急救只需胸外按压	自己，家人，朋友
15	2	1	23	2	会计	0	0	0	2	1	1	1	1	1	1	1	1	1	1	10	5	5	5	5	5	5	5	5	4	5	4	3	5	5	5	71	家人，朋友，同事，其他	对急救人员的法律保护，实施心肺复苏不会导致自身发生意外伤害，现场有其他旁观者协助共同施救	自己，家人
16	2	1	27	3	中介	0	0	0	1	1	1	1	1	1	1	1	1	1	1	10	5	5	4	5	5	5	5	5	5	5	5	5	5	5	5	74	家人，朋友，同事，其他	以上都不会增加我的意愿	自己
17	2	1	25	3	会计	0	0	0	2	1	1	1	1	1	1	1	1	1	0	9	5	2	4	5	5	5	4	5	5	5	5	2	5	5	3	65	家人，朋友，同事，其他	对急救人员的法律保护，实施心肺复苏不会导致自身发生意外伤害，现场有其他旁观者协助共同施救，现场急救只需胸外按压	自己，家人，朋友，其他
18	1	1	38	3	电子商务运营	0	0	0	2	1	1	1	1	1	1	1	1	1	1	10	5	5	4	5	5	5	5	5	5	5	5	4	5	5	4	72	家人，朋友，同事，其他	对急救人员的法律保护，实施心肺复苏不会导致自身发生意外伤害，现场有其他旁观者协助共同施救，现场急救只需胸外按压	自己，家人，朋友
19	2	1	24	2	电商运营	1	0	0	2	1	1	1	1	0	1	1	0	1	1	8	5	4	4	5	5	5	5	5	4	4	4	2	5	2	5	64	家人，朋友，同事	对急救人员的法律保护，实施心肺复苏不会导致自身发生意外伤害，现场有其他旁观者协助共同施救，现场急救只需胸外按压	自己
20	1	1	35	3	销售	0	0	1	2	1	1	1	1	1	1	1	1	0	0	8	5	5	5	5	5	5	5	5	5	5	5	5	5	5	5	75	家人，朋友，同事，其他	对急救人员的法律保护，实施心肺复苏不会导致自身发生意外伤害，现场有其他旁观者协助共同施救，现场急救只需胸外按压	自己，家人，朋友，其他
21	2	1	41	3	会计	0	0	0	1	1	1	1	1	1	1	1	1	1	1	10	5	5	5	5	5	5	5	5	5	5	5	5	5	5	5	75	家人，朋友，同事	对急救人员的法律保护	自己
22	2	1	40	2	执业药师	0	0	1	1	1	1	1	1	1	1	1	1	1	1	10	5	5	4	5	5	5	4	4	5	5	5	2	5	4	5	68	家人，朋友，同事，其他	对急救人员的法律保护，实施心肺复苏不会导致自身发生意外伤害，现场有其他旁观者协助共同施救	自己
23	2	1	35	3	销售	0	0	1	1	1	1	1	1	1	1	1	1	1	1	10	5	5	4	5	5	5	4	5	4	4	4	4	5	5	5	69	家人，朋友，同事，其他	对急救人员的法律保护，实施心肺复苏不会导致自身发生意外伤害，现场有其他旁观者协助共同施救，现场急救只需胸外按压	自己，家人，朋友
24	2	1	40	2	销售	0	0	0	1	1	1	1	1	1	1	1	1	1	1	10	4	2	3	5	5	5	5	5	5	5	5	5	5	5	5	69	家人，朋友，同事，其他	对急救人员的法律保护，实施心肺复苏不会导致自身发生意外伤害，现场有其他旁观者协助共同施救，现场急救只需胸外按压	自己，家人，朋友
25	1	1	27	2	服务人员	1	0	1	2	1	1	1	1	1	1	1	1	1	1	10	4	4	3	5	5	5	3	3	4	3	4	3	4	5	5	60	家人，朋友，同事，其他	对急救人员的法律保护，实施心肺复苏不会导致自身发生意外伤害，现场有其他旁观者协助共同施救，现场急救只需胸外按压	自己
26	1	1	26	2	法师	0	0	0	2	1	1	1	1	0	1	1	0	1	1	8	4	4	4	4	4	4	4	4	4	4	4	4	4	4	4	60	其他	现场有其他旁观者协助共同施救	朋友
27	1	1	41	3	金融	0	0	0	2	1	1	1	1	1	1	1	1	1	1	10	5	4	3	5	5	5	5	4	4	4	5	4	5	2	3	63	家人，朋友，同事	对急救人员的法律保护，实施心肺复苏不会导致自身发生意外伤害，现场有其他旁观者协助共同施救	自己
28	2	1	38	2	职工	0	0	0	2	1	1	1	1	1	1	1	1	1	1	10	5	5	3	5	5	5	4	5	5	5	5	5	5	5	5	72	家人，朋友，同事，其他	对急救人员的法律保护，实施心肺复苏不会导致自身发生意外伤害，现场有其他旁观者协助共同施救，现场急救只需胸外按压，以上都不会增加我的意愿	其他
29	2	1	33	2	自由职业	0	0	0	2	1	1	1	1	1	1	1	1	1	1	10	5	5	5	5	5	5	5	5	5	5	5	5	5	5	5	75	家人，朋友，同事，其他	对急救人员的法律保护	自己
30	1	1	35	3	保险业务员	0	0	1	2	1	1	1	1	1	1	1	1	1	1	10	5	5	5	5	5	5	5	5	5	5	5	5	5	5	5	75	家人，朋友，同事，其他	对急救人员的法律保护，实施心肺复苏不会导致自身发生意外伤害，现场有其他旁观者协助共同施救	自己
31	2	1	38	2	外贸	0	0	0	2	1	1	1	1	0	1	1	1	1	1	9	5	3	3	5	5	5	5	5	5	3	3	5	5	5	5	67	家人，朋友，同事，其他	实施心肺复苏不会导致自身发生意外伤害，现场有其他旁观者协助共同施救，现场急救只需胸外按压	自己，其他
32	2	1	35	3	电商	1	0	0	2	1	1	1	1	0	1	1	1	1	1	9	5	5	5	5	5	5	5	5	5	5	3	3	5	3	5	69	家人，朋友，同事，其他	对急救人员的法律保护，实施心肺复苏不会导致自身发生意外伤害，现场有其他旁观者协助共同施救，现场急救只需胸外按压	自己，家人
33	1	1	35	1	外贸	1	0	0	2	1	1	1	1	0	1	1	1	0	1	8	5	3	3	5	5	4	5	3	3	3	3	3	4	3	4	56	家人	对急救人员的法律保护，实施心肺复苏不会导致自身发生意外伤害	自己，家人
34	1	1	37	3	设计师	1	0	0	2	0	1	1	0	1	1	1	1	1	1	8	4	4	4	4	4	2	4	3	3	3	3	3	3	3	4	51	家人，朋友，同事，其他	对急救人员的法律保护，现场有其他旁观者协助共同施救	自己，家人
35	2	1	40	2	执业药师	0	0	1	2	1	1	1	1	0	1	1	1	1	1	9	5	5	4	5	5	5	4	4	4	3	4	4	4	4	4	64	家人，朋友，同事，其他	对急救人员的法律保护，实施心肺复苏不会导致自身发生意外伤害，现场有其他旁观者协助共同施救，现场急救只需胸外按压	自己
36	2	1	22	2	轻轨	0	0	0	2	0	1	1	1	0	1	1	1	1	1	8	4	4	4	4	4	4	3	4	3	3	4	3	3	3	4	54	家人，朋友，同事，其他	对急救人员的法律保护，实施心肺复苏不会导致自身发生意外伤害，现场有其他旁观者协助共同施救，现场急救只需胸外按压	自己，家人，朋友，其他
37	2	1	18	3	交通	0	0	0	1	1	1	1	0	0	1	0	1	1	1	7	5	4	3	4	4	4	4	3	3	4	3	3	4	3	4	55	家人，朋友	对急救人员的法律保护，实施心肺复苏不会导致自身发生意外伤害，现场有其他旁观者协助共同施救	自己
38	2	1	43	2	群众	1	0	0	2	1	1	1	1	0	1	1	1	1	1	9	4	4	4	5	5	4	3	3	3	4	3	3	5	4	3	57	家人，朋友，同事，其他	对急救人员的法律保护，实施心肺复苏不会导致自身发生意外伤害，现场有其他旁观者协助共同施救	自己，家人，朋友
39	2	1	55	3	服务	1	0	1	2	1	1	1	1	0	1	1	1	1	1	9	5	4	5	5	4	5	4	2	1	4	4	4	5	4	5	61	家人，朋友，同事，其他	对急救人员的法律保护，实施心肺复苏不会导致自身发生意外伤害，现场有其他旁观者协助共同施救	自己
40	2	2	46	3	务农	0	0	0	3	1	1	1	1	1	1	1	1	1	1	10	5	3	5	5	5	5	5	5	5	5	5	5	5	5	5	73	家人，朋友，同事，其他	对急救人员的法律保护，实施心肺复苏不会导致自身发生意外伤害，现场有其他旁观者协助共同施救	自己
41	1	1	40	3	电子商务	1	0	1	2	1	1	1	1	1	1	1	1	1	1	10	5	1	5	5	5	5	3	5	5	4	5	5	4	5	5	67	家人，朋友，同事，其他	对急救人员的法律保护，实施心肺复苏不会导致自身发生意外伤害，现场有其他旁观者协助共同施救	自己
42	2	1	30	3	金轨	0	0	0	2	1	1	1	1	0	1	1	1	1	1	9	5	3	3	5	5	5	3	3	3	3	3	3	4	3	3	54	家人，朋友，同事，其他	对急救人员的法律保护，实施心肺复苏不会导致自身发生意外伤害，现场有其他旁观者协助共同施救，现场急救只需胸外按压	自己，家人，朋友
43	1	1	22	2	职员	0	0	0	2	1	1	1	1	1	1	1	1	1	1	10	5	4	3	5	5	5	4	4	3	3	3	3	4	3	4	58	家人，朋友，同事，其他	对急救人员的法律保护，实施心肺复苏不会导致自身发生意外伤害，现场有其他旁观者协助共同施救	自己
44	1	1	41	3	销售	0	0	0	2	1	1	1	1	1	0	1	1	1	1	9	5	3	3	5	5	5	3	4	4	5	5	5	5	4	5	66	家人，朋友，同事，其他	对急救人员的法律保护，实施心肺复苏不会导致自身发生意外伤害，现场有其他旁观者协助共同施救，现场急救只需胸外按压	自己
45	1	1	59	1	运送	1	0	1	2	1	1	1	0	1	0	1	1	0	0	6	5	5	5	5	3	5	5	4	1	5	5	5	5	5	5	68	家人，朋友，同事，其他	对急救人员的法律保护，实施心肺复苏不会导致自身发生意外伤害，现场有其他旁观者协助共同施救，现场急救只需胸外按压	自己
46	2	1	23	2	轨道交通	0	0	0	3	1	1	1	1	1	1	1	1	1	1	10	5	5	5	5	5	5	5	5	5	5	5	5	5	5	5	75	家人，朋友，同事，其他	对急救人员的法律保护，实施心肺复苏不会导致自身发生意外伤害，现场有其他旁观者协助共同施救	自己，家人，朋友，其他
47	2	1	47	1	自由	0	0	0	3	1	1	1	1	0	1	0	1	1	1	8	5	1	5	5	5	5	3	5	5	5	5	2	5	5	5	66	其他	实施心肺复苏不会导致自身发生意外伤害，现场有其他旁观者协助共同施救	自己
48	2	1	28	3	轨道交通	0	0	0	2	0	1	1	1	0	1	0	1	1	1	7	5	4	5	5	5	5	5	5	5	5	5	5	5	5	5	74	家人，朋友，同事	对急救人员的法律保护，实施心肺复苏不会导致自身发生意外伤害	自己，家人
49	1	1	40	3	会计	1	0	0	2	1	1	1	1	1	1	1	1	1	1	10	5	3	5	5	5	5	3	5	5	5	3	3	5	5	5	67	家人，朋友，同事，其他	对急救人员的法律保护，实施心肺复苏不会导致自身发生意外伤害，现场有其他旁观者协助共同施救	自己
50	2	1	24	2	地铁员工	0	1	0	1	1	1	1	1	1	1	1	1	0	0	8	5	3	3	5	4	4	3	3	3	3	3	3	3	3	3	51	家人，朋友，同事	对急救人员的法律保护，实施心肺复苏不会导致自身发生意外伤害，现场有其他旁观者协助共同施救	自己
51	2	1	25	3	国企员工	1	0	0	3	0	1	1	1	0	1	1	1	1	0	7	5	5	4	5	5	5	3	4	4	4	3	3	4	4	2	60	家人，朋友，同事，其他	对急救人员的法律保护，实施心肺复苏不会导致自身发生意外伤害，现场有其他旁观者协助共同施救，现场急救只需胸外按压	自己，家人，朋友，其他
52	2	1	42	3	会计	0	0	0	2	1	1	1	1	1	1	1	1	1	1	10	5	4	5	5	5	5	4	5	5	5	5	3	5	3	5	69	家人，朋友，同事，其他	对急救人员的法律保护，实施心肺复苏不会导致自身发生意外伤害	自己，家人
53	2	1	25	2	站务	0	0	0	1	1	1	1	0	1	1	1	1	0	1	8	4	3	3	4	3	4	3	3	2	2	2	2	3	3	2	43	家人，朋友	以上都不会增加我的意愿	自己，家人，朋友
54	1	1	24	2	站务员	0	0	0	1	1	1	1	1	1	1	1	1	0	0	8	5	4	4	4	4	4	3	3	3	3	3	3	3	3	3	52	家人，朋友，同事	对急救人员的法律保护，实施心肺复苏不会导致自身发生意外伤害，现场有其他旁观者协助共同施救，现场急救只需胸外按压	其他
55	1	1	24	2	轨道交通	1	0	0	3	1	1	1	1	0	1	1	1	0	1	8	5	4	3	4	5	4	3	3	3	3	3	3	4	4	4	55	家人，朋友，同事	对急救人员的法律保护，实施心肺复苏不会导致自身发生意外伤害，现场有其他旁观者协助共同施救	自己，其他
56	1	1	27	2	轨道运输	1	0	0	1	1	1	1	1	1	1	1	1	1	1	10	5	5	5	5	5	5	5	5	5	5	5	5	5	5	5	75	家人，朋友，同事，其他	对急救人员的法律保护，实施心肺复苏不会导致自身发生意外伤害，现场有其他旁观者协助共同施救，现场急救只需胸外按压	自己，家人，朋友，其他
57	1	1	27	2	轨道交通	0	0	0	1	1	1	1	0	0	0	1	1	1	1	7	5	4	4	5	4	4	4	4	4	4	4	4	4	4	4	62	家人，朋友，同事，其他	对急救人员的法律保护，实施心肺复苏不会导致自身发生意外伤害，现场有其他旁观者协助共同施救，现场急救只需胸外按压，以上都不会增加我的意愿	自己，家人，朋友
58	2	1	38	3	职员	1	0	0	2	1	1	1	1	1	1	1	1	1	1	10	5	5	5	5	5	5	5	5	5	5	3	4	5	5	5	72	家人，朋友，同事，其他	对急救人员的法律保护，实施心肺复苏不会导致自身发生意外伤害，现场有其他旁观者协助共同施救，现场急救只需胸外按压	自己，家人，朋友，其他
59	2	1	40	3	金融	0	0	0	2	1	1	1	1	1	1	1	1	0	0	8	5	5	5	5	5	5	5	5	5	5	5	4	4	4	4	71	家人，朋友，同事，其他	对急救人员的法律保护，实施心肺复苏不会导致自身发生意外伤害，现场有其他旁观者协助共同施救，现场急救只需胸外按压，以上都不会增加我的意愿	自己，家人，朋友，其他
60	2	2	38	2	销售	0	0	0	1	1	1	1	1	1	1	1	1	0	1	9	4	4	4	4	4	4	4	4	4	4	4	4	4	4	4	60	家人，朋友，同事	对急救人员的法律保护，实施心肺复苏不会导致自身发生意外伤害，现场有其他旁观者协助共同施救，现场急救只需胸外按压	自己，家人，朋友
61	1	1	25	3	轻轨职工	1	0	0	2	1	1	1	1	1	1	1	1	1	1	10	5	5	5	5	5	5	4	4	4	4	4	4	4	4	4	66	家人，朋友，同事	对急救人员的法律保护，实施心肺复苏不会导致自身发生意外伤害，现场有其他旁观者协助共同施救	自己，家人，朋友
62	2	1	46	1	自由职业	1	0	0	2	1	1	1	1	1	1	1	1	0	1	9	5	4	5	5	5	5	3	5	5	5	3	3	4	5	5	67	家人，朋友，同事，其他	以上都不会增加我的意愿	自己，家人，朋友，其他
63	2	1	33	3	通信	0	0	0	2	1	1	1	1	1	1	1	1	1	1	10	5	3	4	4	5	5	4	4	4	4	4	4	4	4	4	62	家人，朋友，同事，其他	对急救人员的法律保护，现场有其他旁观者协助共同施救	自己，朋友
64	2	1	34	2	服务行业	0	0	0	2	1	1	1	1	1	1	1	1	1	1	10	5	2	4	5	5	5	5	5	5	5	5	5	5	5	5	71	家人，朋友，同事，其他	实施心肺复苏不会导致自身发生意外伤害，现场有其他旁观者协助共同施救	自己，家人，朋友
65	2	1	35	2	外贸主管	1	1	0	3	0	1	1	1	0	1	1	1	1	0	7	5	3	5	5	5	5	3	3	3	4	4	4	5	4	4	62	家人，朋友，同事，其他	对急救人员的法律保护，实施心肺复苏不会导致自身发生意外伤害，现场有其他旁观者协助共同施救，现场急救只需胸外按压	自己，家人，朋友，其他
66	1	2	22	2	ba	0	0	0	1	1	1	1	1	1	1	1	1	0	0	8	5	5	5	5	5	5	5	5	5	5	5	5	5	5	5	75	家人，朋友，同事，其他	对急救人员的法律保护，实施心肺复苏不会导致自身发生意外伤害，现场有其他旁观者协助共同施救，现场急救只需胸外按压	自己，家人，朋友，其他
67	1	1	35	1	消控员	1	0	0	3	1	0	1	1	1	0	0	1	0	1	6	5	5	5	5	5	5	5	5	5	5	5	5	5	5	5	75	其他	对急救人员的法律保护	自己
68	1	1	23	2	自由职业	0	0	0	1	1	1	1	1	1	1	1	1	0	0	8	5	5	5	5	5	5	5	5	5	5	5	5	5	5	5	75	家人，朋友	对急救人员的法律保护	自己
69	2	1	23	2	轨道交通运营管理	1	0	0	1	1	1	1	1	1	1	1	1	1	1	10	5	3	3	4	4	4	3	2	2	3	3	3	4	3	4	50	家人，朋友，同事，其他	对急救人员的法律保护，实施心肺复苏不会导致自身发生意外伤害，现场有其他旁观者协助共同施救	自己，家人，朋友
70	1	1	48	2	电工	0	0	1	3	1	1	1	1	1	1	1	1	1	1	10	5	4	4	5	5	5	5	5	5	5	4	5	5	5	5	72	家人，朋友，同事，其他	对急救人员的法律保护，实施心肺复苏不会导致自身发生意外伤害，现场有其他旁观者协助共同施救	自己，家人，朋友
71	1	1	25	2	无	0	0	0	1	1	1	1	1	0	1	0	1	1	1	8	5	1	3	4	5	5	4	4	4	3	4	4	4	3	4	57	家人，朋友，同事，其他	现场有其他旁观者协助共同施救	自己
72	2	2	36	3	外贸业务	0	0	0	2	1	1	0	1	1	1	1	1	1	1	9	5	4	4	5	5	5	3	3	3	3	3	3	5	2	3	56	家人，朋友，同事，其他	对急救人员的法律保护，实施心肺复苏不会导致自身发生意外伤害，现场有其他旁观者协助共同施救	自己
73	2	2	23	2	站务员	0	0	0	3	1	1	1	1	1	1	0	1	0	1	8	3	5	5	5	4	2	4	4	2	2	5	2	4	2	4	53	家人，朋友，同事	对急救人员的法律保护，实施心肺复苏不会导致自身发生意外伤害，现场有其他旁观者协助共同施救	其他
74	1	1	26	2	客服	0	0	0	3	0	1	0	0	1	1	1	1	0	0	5	5	2	4	4	4	4	4	4	4	4	4	4	4	4	4	59	家人，朋友	对急救人员的法律保护	自己，家人
75	1	1	25	2	保安	0	0	0	1	1	1	1	1	0	1	1	1	1	1	9	5	5	3	5	5	5	3	4	3	3	3	4	5	3	4	60	家人，朋友，同事，其他	对急救人员的法律保护，实施心肺复苏不会导致自身发生意外伤害，现场有其他旁观者协助共同施救，现场急救只需胸外按压	自己，家人，朋友，其他
76	2	1	28	3	出纳	1	0	0	2	1	1	1	1	1	1	1	1	1	1	10	5	4	3	5	5	5	3	3	3	3	3	3	5	3	4	57	家人，朋友，同事，其他	对急救人员的法律保护，现场有其他旁观者协助共同施救，现场急救只需胸外按压	自己
77	1	1	36	2	灭菌员	0	0	0	1	1	1	1	1	1	1	1	1	1	1	10	5	1	1	5	5	5	5	5	5	5	5	5	5	5	5	67	家人，朋友，同事，其他	以上都不会增加我的意愿	其他
78	1	1	42	2	灭菌员	0	0	0	1	1	1	1	1	1	1	1	1	1	1	10	3	3	3	4	3	4	3	3	3	3	3	3	3	3	3	47	家人	对急救人员的法律保护，实施心肺复苏不会导致自身发生意外伤害	家人
79	1	1	36	2	灭菌员	1	0	0	2	1	1	1	1	1	1	1	1	1	1	10	5	5	5	5	5	5	5	5	5	5	5	5	5	5	5	75	家人	对急救人员的法律保护，实施心肺复苏不会导致自身发生意外伤害	自己，家人
80	1	1	53	1	打工仔	1	0	0	2	1	1	0	1	0	1	1	1	0	1	7	5	3	5	5	4	5	3	3	4	5	5	3	5	5	5	65	同事	现场有其他旁观者协助共同施救	自己
81	2	1	49	1	浙大四院员工	0	1	0	2	1	1	1	1	1	1	1	1	1	1	10	5	3	3	5	5	5	3	3	3	3	4	4	4	4	4	58	家人，朋友，同事，其他	对急救人员的法律保护，实施心肺复苏不会导致自身发生意外伤害，现场有其他旁观者协助共同施救	其他
82	2	1	48	3	事业人员	0	1	0	2	1	1	1	1	0	1	1	1	1	1	9	5	3	4	5	5	5	3	4	4	4	3	3	4	3	4	59	家人，朋友，同事	对急救人员的法律保护，实施心肺复苏不会导致自身发生意外伤害，现场有其他旁观者协助共同施救，现场急救只需胸外按压，以上都不会增加我的意愿	自己，家人，朋友
83	2	1	33	1	医务人员	0	0	0	2	0	1	1	1	1	0	1	1	1	1	8	5	3	3	5	5	5	3	4	4	3	3	4	3	4	5	59	家人，朋友，同事，其他	实施心肺复苏不会导致自身发生意外伤害，现场有其他旁观者协助共同施救	自己，家人，朋友
84	2	1	48	1	浙大四院员工	0	0	0	1	1	1	1	1	1	1	1	1	0	1	9	4	2	4	4	4	4	4	4	4	4	4	4	4	3	4	57	家人，朋友，同事，其他	对急救人员的法律保护，实施心肺复苏不会导致自身发生意外伤害，现场有其他旁观者协助共同施救	自己，家人，朋友
85	2	1	33	3	上班	0	0	0	2	0	1	1	1	1	1	1	1	1	1	9	5	5	4	5	5	5	4	4	4	5	4	4	4	4	5	67	家人，朋友，同事	对急救人员的法律保护，实施心肺复苏不会导致自身发生意外伤害，现场有其他旁观者协助共同施救，现场急救只需胸外按压	自己，家人，朋友
86	1	1	53	1	国企职工	0	0	0	3	1	1	1	1	1	1	1	1	1	1	10	4	3	4	4	5	4	5	5	5	5	5	5	5	4	5	68	家人，朋友，同事，其他	实施心肺复苏不会导致自身发生意外伤害，现场有其他旁观者协助共同施救	自己
87	1	1	47	1	司机	1	1	1	2	1	1	1	1	1	1	1	1	1	1	10	5	5	3	5	4	5	3	5	5	3	3	3	3	4	4	60	家人，朋友，同事，其他	对急救人员的法律保护，实施心肺复苏不会导致自身发生意外伤害，现场有其他旁观者协助共同施救，现场急救只需胸外按压	自己，家人，朋友
88	2	1	48	1	洗镜员	0	0	1	2	1	1	1	1	0	1	1	1	1	1	9	5	3	3	5	5	5	3	3	4	3	4	4	4	3	3	57	家人，朋友，同事，其他	对急救人员的法律保护，实施心肺复苏不会导致自身发生意外伤害，现场有其他旁观者协助共同施救	自己，家人，朋友，其他
89	1	1	45	1	无	0	0	1	2	1	1	1	1	1	1	1	1	1	0	9	5	3	4	5	5	5	4	4	5	5	4	5	5	5	5	69	家人，朋友，同事，其他	对急救人员的法律保护，实施心肺复苏不会导致自身发生意外伤害，现场有其他旁观者协助共同施救，现场急救只需胸外按压，以上都不会增加我的意愿	自己，家人，朋友，其他
90	1	1	43	1	打工	0	0	0	2	0	1	1	1	0	1	1	1	1	1	8	5	4	5	5	5	5	5	4	4	4	4	3	4	4	5	66	家人，朋友，同事，其他	对急救人员的法律保护，现场有其他旁观者协助共同施救	自己，家人
91	1	1	58	1	保洁	0	0	0	1	1	1	1	1	1	1	1	1	0	0	8	5	5	5	5	5	5	5	5	5	5	5	5	5	5	5	75	家人，朋友，同事，其他	对急救人员的法律保护，实施心肺复苏不会导致自身发生意外伤害，现场有其他旁观者协助共同施救，现场急救只需胸外按压	自己，家人，朋友，其他
92	2	1	49	1	洗镜员	0	0	0	2	1	1	1	1	1	1	1	1	1	1	10	5	3	3	5	5	5	3	3	3	3	3	3	3	3	4	54	家人，朋友，同事，其他	对急救人员的法律保护，实施心肺复苏不会导致自身发生意外伤害，现场有其他旁观者协助共同施救	自己，家人，朋友，其他
93	2	1	49	1	冼镜员	0	0	0	2	1	1	1	1	1	1	1	1	1	1	10	5	3	3	5	5	5	3	3	3	3	4	3	3	3	4	55	家人，朋友，同事，其他	对急救人员的法律保护，实施心肺复苏不会导致自身发生意外伤害，现场有其他旁观者协助共同施救，现场急救只需胸外按压	自己，家人，朋友，其他
94	2	1	45	2	洗镜员	0	0	0	2	1	1	0	1	1	1	1	1	1	1	9	5	1	4	5	5	5	3	4	4	5	4	3	5	5	5	63	家人，朋友，同事，其他	对急救人员的法律保护，实施心肺复苏不会导致自身发生意外伤害，现场有其他旁观者协助共同施救，现场急救只需胸外按压	自己
95	2	1	38	2	洗镜员	1	0	0	2	1	1	1	1	1	1	1	1	1	1	10	5	3	5	5	5	5	3	3	5	5	4	4	5	2	5	64	家人，朋友，同事，其他	对急救人员的法律保护，实施心肺复苏不会导致自身发生意外伤害，现场有其他旁观者协助共同施救，现场急救只需胸外按压，以上都不会增加我的意愿	自己，家人，朋友，其他
96	2	1	24	2	其他	0	0	0	1	1	1	1	1	1	1	1	1	1	0	9	5	4	4	5	5	5	3	3	3	3	3	3	4	4	4	58	家人，朋友，同事，其他	对急救人员的法律保护，实施心肺复苏不会导致自身发生意外伤害，现场有其他旁观者协助共同施救	自己，其他
97	2	1	43	1	洗镜员	1	0	0	2	1	1	1	1	1	1	1	1	1	1	10	5	5	4	5	5	5	5	5	5	5	5	5	5	5	5	74	家人，朋友，同事，其他	对急救人员的法律保护，实施心肺复苏不会导致自身发生意外伤害，现场有其他旁观者协助共同施救，以上都不会增加我的意愿	自己，家人，朋友，其他
98	2	1	43	1	其它	0	0	0	2	1	1	1	1	1	1	1	1	1	1	10	5	5	5	5	5	5	3	2	3	4	4	4	4	4	4	62	家人，朋友，同事，其他	对急救人员的法律保护，实施心肺复苏不会导致自身发生意外伤害，现场有其他旁观者协助共同施救，以上都不会增加我的意愿	自己，家人，朋友，其他
99	1	1	31	2	技术员	1	0	0	2	1	1	1	1	1	1	1	1	1	1	10	5	3	3	5	5	5	3	3	3	4	4	3	4	3	4	57	家人，朋友，同事，其他	对急救人员的法律保护，实施心肺复苏不会导致自身发生意外伤害，现场有其他旁观者协助共同施救，现场急救只需胸外按压	自己，家人，朋友，其他
100	2	1	31	2	技术员	0	0	0	1	1	1	1	1	0	1	1	1	1	1	9	5	4	4	5	5	4	4	4	3	3	3	3	4	4	5	60	家人，朋友，同事，其他	对急救人员的法律保护，实施心肺复苏不会导致自身发生意外伤害，现场有其他旁观者协助共同施救，现场急救只需胸外按压	自己
101	2	1	25	2	技术员	1	0	0	2	1	1	1	1	1	1	1	1	1	1	10	4	3	3	4	4	4	3	3	3	3	3	3	3	3	4	50	家人	对急救人员的法律保护，实施心肺复苏不会导致自身发生意外伤害，现场有其他旁观者协助共同施救，现场急救只需胸外按压	自己
102	1	1	40	3	国企	0	0	0	2	1	1	1	1	1	1	1	1	0	0	8	5	5	5	5	5	5	5	5	5	5	5	5	5	5	5	75	家人	对急救人员的法律保护，实施心肺复苏不会导致自身发生意外伤害，现场有其他旁观者协助共同施救，现场急救只需胸外按压	自己，家人，朋友
103	2	1	22	3	学生	0	0	0	3	1	1	1	1	1	1	1	1	1	1	10	5	2	4	5	5	5	5	5	5	5	5	5	5	5	5	71	家人，朋友，同事，其他	对急救人员的法律保护，实施心肺复苏不会导致自身发生意外伤害，现场有其他旁观者协助共同施救	自己，家人，朋友
104	2	1	38	2	电信职工	0	1	0	3	1	1	1	1	1	1	1	1	1	1	10	5	4	3	5	5	5	5	5	5	5	5	5	5	5	5	72	家人，朋友，同事，其他	对急救人员的法律保护，实施心肺复苏不会导致自身发生意外伤害，现场有其他旁观者协助共同施救，现场急救只需胸外按压，以上都不会增加我的意愿	自己，家人，朋友，其他
105	2	1	23	3	人力资源	0	1	1	1	0	1	1	1	1	1	1	1	1	1	9	5	3	4	5	5	5	4	5	5	5	5	4	5	5	4	69	家人，朋友，同事，其他	对急救人员的法律保护，实施心肺复苏不会导致自身发生意外伤害，现场有其他旁观者协助共同施救，现场急救只需胸外按压	自己，家人，朋友
106	1	1	26	2	物业后勤	0	0	0	1	0	1	1	1	1	1	1	1	1	1	9	5	4	4	5	5	5	4	3	4	4	5	4	4	4	4	64	家人，朋友，同事，其他	对急救人员的法律保护，实施心肺复苏不会导致自身发生意外伤害，现场有其他旁观者协助共同施救，现场急救只需胸外按压，以上都不会增加我的意愿	自己，家人，朋友，其他
107	1	1	42	2	商业	0	0	0	1	1	1	1	1	1	1	1	1	1	0	9	5	5	5	5	5	5	5	5	5	5	5	5	5	5	5	75	家人，朋友，同事	现场有其他旁观者协助共同施救	自己
108	1	1	40	2	通信行业	0	0	0	3	1	1	1	1	1	1	1	1	0	1	9	5	5	5	5	5	5	5	5	5	5	5	5	5	5	5	75	家人，朋友，同事，其他	对急救人员的法律保护，实施心肺复苏不会导致自身发生意外伤害，现场有其他旁观者协助共同施救，现场急救只需胸外按压，以上都不会增加我的意愿	自己，家人，朋友，其他
109	1	1	34	1	技术员	0	0	0	2	1	1	1	1	1	1	1	1	1	1	10	5	5	5	5	5	5	5	5	5	5	5	5	5	5	5	75	家人，朋友，同事，其他	对急救人员的法律保护，实施心肺复苏不会导致自身发生意外伤害，现场有其他旁观者协助共同施救	自己
110	2	1	45	1	自由职业	1	0	0	2	1	1	1	1	1	1	1	1	1	1	10	5	4	4	5	5	5	5	5	5	5	5	4	5	4	5	71	家人，朋友，同事，其他	对急救人员的法律保护，实施心肺复苏不会导致自身发生意外伤害，现场有其他旁观者协助共同施救，现场急救只需胸外按压	自己
111	1	1	49	2	物业管理	1	0	1	2	1	1	0	1	1	1	1	1	1	1	9	5	5	5	5	5	5	5	5	4	4	5	4	4	4	5	70	家人，朋友，同事	以上都不会增加我的意愿	自己，其他
112	2	1	29	3	运维实施	0	0	0	2	1	1	1	1	1	1	1	1	1	1	10	5	4	4	5	5	5	4	5	5	5	5	3	4	5	5	69	家人，朋友，同事，其他	对急救人员的法律保护，实施心肺复苏不会导致自身发生意外伤害，现场有其他旁观者协助共同施救，现场急救只需胸外按压	自己，家人，朋友，其他
113	2	1	43	2	保安	1	0	0	2	1	1	1	1	1	1	1	1	1	1	10	5	5	5	5	5	5	3	5	5	4	5	3	5	3	5	68	家人，朋友，同事，其他	对急救人员的法律保护	自己
114	2	1	50	1	退休	0	0	1	1	0	1	1	1	0	1	1	1	1	1	8	5	4	5	5	5	5	5	5	5	5	5	5	5	4	5	73	家人，朋友，同事，其他	对急救人员的法律保护，实施心肺复苏不会导致自身发生意外伤害，现场有其他旁观者协助共同施救	自己
115	2	1	44	2	务农	0	0	0	2	0	1	1	1	1	1	1	1	1	1	9	4	4	5	5	5	5	5	5	5	5	5	5	5	5	5	73	家人，朋友，同事	以上都不会增加我的意愿	其他
116	1	1	49	1	救护车驾驶员	1	0	1	2	1	1	1	1	1	1	1	1	1	0	9	5	5	5	5	5	5	5	5	5	5	5	5	5	5	5	75	家人，朋友，同事，其他	对急救人员的法律保护，实施心肺复苏不会导致自身发生意外伤害，现场有其他旁观者协助共同施救，现场急救只需胸外按压	自己，家人，朋友
117	1	1	56	2	自由	1	0	0	2	1	1	1	1	1	1	1	1	1	0	9	5	5	5	5	5	5	4	4	4	5	4	4	5	5	5	70	家人，朋友，同事，其他	对急救人员的法律保护，现场有其他旁观者协助共同施救，以上都不会增加我的意愿	自己
118	2	1	47	1	自由	0	0	0	2	1	1	1	1	1	1	0	1	1	1	9	5	1	5	5	5	5	3	5	5	5	5	1	5	3	5	63	其他	实施心肺复苏不会导致自身发生意外伤害	自己
119	2	1	32	3	自由职业	0	0	1	2	1	1	1	1	1	1	1	1	1	0	9	5	4	3	5	5	5	3	4	4	5	4	4	5	4	5	65	家人，朋友，同事，其他	对急救人员的法律保护，实施心肺复苏不会导致自身发生意外伤害，现场有其他旁观者协助共同施救	自己
120	1	1	23	3	建筑	0	0	0	2	1	1	1	1	1	1	1	1	0	0	8	5	5	5	5	5	5	5	5	5	5	5	5	5	5	5	75	家人	对急救人员的法律保护	自己
121	2	1	42	3	自由	0	0	0	2	1	1	1	1	1	1	1	1	1	1	10	5	1	3	5	5	5	3	3	3	3	4	4	5	5	5	59	家人	对急救人员的法律保护，实施心肺复苏不会导致自身发生意外伤害，现场有其他旁观者协助共同施救	自己
122	2	1	48	2	个体户	0	1	0	1	1	1	1	1	1	1	1	1	1	1	10	5	4	3	5	5	5	3	5	5	5	4	5	5	3	4	66	家人，朋友，同事	实施心肺复苏不会导致自身发生意外伤害，现场有其他旁观者协助共同施救	家人，朋友
123	2	1	28	3	个体	0	0	0	1	1	1	1	1	1	1	0	1	0	0	7	3	2	1	4	5	4	3	1	1	3	2	2	4	4	3	42	家人，朋友，同事	对急救人员的法律保护，实施心肺复苏不会导致自身发生意外伤害，现场有其他旁观者协助共同施救	自己，家人，朋友
124	2	1	29	3	会计	0	0	0	2	1	1	1	1	1	1	1	1	1	1	10	5	5	4	5	5	5	5	5	5	5	3	3	4	4	3	66	家人	对急救人员的法律保护	朋友
125	1	1	35	3	制造业从业者	0	0	0	2	1	1	1	1	1	0	1	1	1	1	9	5	2	3	5	5	5	5	4	4	5	4	3	5	4	4	63	家人，朋友，同事，其他	对急救人员的法律保护，实施心肺复苏不会导致自身发生意外伤害，现场有其他旁观者协助共同施救，现场急救只需胸外按压	自己，家人，朋友，其他
126	2	1	29	3	康复治疗师	0	0	0	3	1	1	1	1	1	1	1	1	1	1	10	5	5	4	5	5	5	4	5	5	5	5	4	5	4	5	71	家人，朋友，同事，其他	对急救人员的法律保护，实施心肺复苏不会导致自身发生意外伤害，现场有其他旁观者协助共同施救	自己
127	2	1	30	3	信息	0	0	0	2	1	1	1	1	1	1	1	1	0	0	8	5	5	5	5	5	5	5	5	5	5	5	5	5	5	5	75	家人	对急救人员的法律保护	自己
128	1	1	28	3	自由职业	0	1	0	2	1	1	1	1	1	1	1	1	0	0	8	5	5	4	4	5	4	4	5	4	3	3	5	4	4	4	63	家人，朋友，同事	对急救人员的法律保护，实施心肺复苏不会导致自身发生意外伤害，现场有其他旁观者协助共同施救，现场急救只需胸外按压	自己，家人，朋友
129	2	1	24	3	职员	0	1	0	1	1	1	1	1	1	1	1	1	0	0	8	5	4	3	3	4	4	3	3	1	3	1	1	3	1	4	43	家人，朋友，同事	对急救人员的法律保护，实施心肺复苏不会导致自身发生意外伤害，现场有其他旁观者协助共同施救	自己，家人，朋友
130	2	1	24	3	自由职业	0	0	1	2	1	1	1	1	0	1	1	1	1	1	9	5	5	5	5	5	5	3	3	3	3	3	2	4	3	5	59	家人，朋友，同事	对急救人员的法律保护，实施心肺复苏不会导致自身发生意外伤害，现场有其他旁观者协助共同施救	自己，家人，朋友
131	2	1	24	3	文员	0	0	0	1	1	1	0	1	1	1	1	0	0	1	7	5	5	4	4	4	4	4	4	4	4	4	4	5	4	4	63	家人，朋友，同事	实施心肺复苏不会导致自身发生意外伤害，现场有其他旁观者协助共同施救	自己
132	1	1	26	3	工人	0	0	1	3	1	1	1	1	1	1	1	1	1	1	10	5	5	5	5	5	5	5	5	5	3	3	3	4	4	4	66	家人，朋友，同事，其他	对急救人员的法律保护，实施心肺复苏不会导致自身发生意外伤害，现场有其他旁观者协助共同施救，现场急救只需胸外按压	自己，家人，朋友，其他
133	1	1	31	3	无	0	0	0	1	1	1	1	1	1	1	1	1	1	1	10	5	5	5	5	5	5	5	5	5	5	5	5	5	5	5	75	家人，朋友	对急救人员的法律保护，实施心肺复苏不会导致自身发生意外伤害，现场有其他旁观者协助共同施救，现场急救只需胸外按压	自己，家人
134	2	1	29	3	私企	0	1	0	1	1	1	1	1	1	1	1	1	0	1	9	5	5	5	5	5	5	5	2	2	3	3	3	3	4	2	57	家人，朋友	对急救人员的法律保护，现场有其他旁观者协助共同施救	自己，家人
135	1	1	23	3	教师	0	0	1	2	1	1	1	1	1	1	1	1	0	0	8	5	5	5	5	5	5	5	5	5	5	5	5	5	5	5	75	家人，朋友	对急救人员的法律保护，实施心肺复苏不会导致自身发生意外伤害	自己，家人
136	1	1	25	3	无	0	0	0	1	1	1	1	1	1	1	1	1	0	0	8	5	5	5	5	5	5	5	4	5	5	5	5	5	5	5	74	家人，朋友，同事	对急救人员的法律保护，实施心肺复苏不会导致自身发生意外伤害	自己，家人
137	1	1	26	2	医院协助	1	0	1	3	1	1	1	1	1	1	1	1	0	0	8	5	1	4	5	5	5	3	4	3	5	5	5	5	5	5	65	家人	对急救人员的法律保护，实施心肺复苏不会导致自身发生意外伤害，现场有其他旁观者协助共同施救，现场急救只需胸外按压	自己，家人
138	1	2	24	2	保安	0	0	0	1	1	1	1	1	1	1	1	1	1	1	10	5	5	1	5	3	1	1	1	1	1	1	1	3	3	1	33	家人，朋友	对急救人员的法律保护，实施心肺复苏不会导致自身发生意外伤害	其他
139	2	2	36	2	自由	1	0	0	2	1	1	1	1	1	1	1	1	1	1	10	5	2	3	5	5	5	3	2	3	3	2	3	2	3	2	48	家人，朋友，同事，其他	现场有其他旁观者协助共同施救	自己，家人，朋友，其他
140	2	1	35	3	无	0	0	1	3	1	1	1	1	1	1	1	1	1	0	9	5	2	3	4	5	5	3	2	3	5	4	2	4	4	4	55	家人，朋友，同事	对急救人员的法律保护，实施心肺复苏不会导致自身发生意外伤害，现场有其他旁观者协助共同施救，现场急救只需胸外按压	自己，家人，朋友
141	2	2	35	3	文员	0	0	0	1	1	1	0	0	1	1	0	1	1	0	6	5	5	5	4	5	5	4	4	4	4	4	4	4	4	4	65	家人，朋友，同事	对急救人员的法律保护，实施心肺复苏不会导致自身发生意外伤害，现场有其他旁观者协助共同施救，现场急救只需胸外按压	自己，家人，朋友
142	1	1	25	3	个体	1	1	1	1	1	0	1	1	1	1	1	1	0	1	8	5	5	5	4	5	4	4	4	5	5	5	5	3	4	4	67	家人	对急救人员的法律保护，实施心肺复苏不会导致自身发生意外伤害，现场有其他旁观者协助共同施救	自己，朋友
143	2	1	36	3	经商	0	0	1	1	1	1	1	1	1	1	1	1	1	1	10	5	3	5	4	5	5	4	3	3	4	4	4	4	3	5	61	家人，朋友，同事，其他	对急救人员的法律保护，实施心肺复苏不会导致自身发生意外伤害，现场有其他旁观者协助共同施救	自己，家人
144	2	1	31	3	总经理助理	0	1	0	2	1	1	1	1	1	1	1	1	0	1	9	5	2	2	5	4	4	4	4	4	4	4	4	4	2	4	56	家人，朋友，同事	对急救人员的法律保护，实施心肺复苏不会导致自身发生意外伤害，现场有其他旁观者协助共同施救，现场急救只需胸外按压	自己，家人，朋友
145	2	1	28	3	销售	0	0	0	2	1	1	1	1	1	1	1	1	1	1	10	5	5	5	5	5	5	5	5	5	5	5	5	5	5	5	75	家人，朋友，同事，其他	对急救人员的法律保护，实施心肺复苏不会导致自身发生意外伤害，现场有其他旁观者协助共同施救	自己，其他
146	2	1	34	3	职员	0	1	0	1	1	1	1	1	1	1	1	1	1	0	9	5	2	4	5	5	5	4	3	3	4	3	2	4	4	4	57	家人，朋友，同事	对急救人员的法律保护，实施心肺复苏不会导致自身发生意外伤害，现场有其他旁观者协助共同施救，现场急救只需胸外按压	家人
147	2	1	30	3	经商	0	0	0	1	1	1	1	1	1	1	1	1	0	1	9	5	5	5	5	5	5	5	5	5	5	5	5	5	5	5	75	其他	对急救人员的法律保护	自己
148	1	1	30	3	自由	0	0	0	1	1	1	1	1	1	1	1	1	0	0	8	5	5	5	5	5	5	5	5	5	5	5	5	5	5	5	75	家人，朋友，同事，其他	对急救人员的法律保护，实施心肺复苏不会导致自身发生意外伤害，现场有其他旁观者协助共同施救，现场急救只需胸外按压	自己，家人，朋友
149	2	1	25	3	教师	0	1	0	1	1	1	1	1	1	1	1	1	0	0	8	5	5	5	5	5	5	5	5	5	5	5	5	5	5	5	75	家人，朋友，同事	对急救人员的法律保护，实施心肺复苏不会导致自身发生意外伤害，现场有其他旁观者协助共同施救，现场急救只需胸外按压	自己，家人，朋友
150	2	1	29	3	教师	1	0	0	2	1	1	1	1	1	1	1	1	1	1	10	5	5	5	5	5	5	5	5	5	5	3	3	4	4	4	68	家人	现场有其他旁观者协助共同施救	家人，朋友
151	2	1	26	3	电商	1	0	0	2	1	1	1	1	0	1	1	1	0	1	8	5	5	5	5	5	5	4	3	4	4	5	4	5	4	4	67	家人，朋友，同事	对急救人员的法律保护，实施心肺复苏不会导致自身发生意外伤害，现场有其他旁观者协助共同施救	自己
152	2	1	27	2	主播	1	0	0	1	1	1	1	1	1	1	1	1	0	0	8	5	2	3	4	4	3	3	3	3	3	3	5	5	5	5	56	家人，朋友，同事	实施心肺复苏不会导致自身发生意外伤害，现场有其他旁观者协助共同施救	自己，家人，朋友
153	1	1	30	3	务农	0	0	1	1	0	1	1	1	0	1	1	1	0	0	6	3	1	3	4	5	3	3	2	2	4	2	2	4	2	4	44	家人，朋友，同事	对急救人员的法律保护，实施心肺复苏不会导致自身发生意外伤害，现场有其他旁观者协助共同施救，现场急救只需胸外按压	自己，家人
154	1	1	55	1	司机	0	0	0	1	1	1	1	1	1	1	0	1	1	0	8	4	3	4	5	5	5	3	3	3	3	4	2	4	4	4	56	家人，朋友，同事	对急救人员的法律保护，实施心肺复苏不会导致自身发生意外伤害，现场有其他旁观者协助共同施救，现场急救只需胸外按压，以上都不会增加我的意愿	自己
155	2	1	26	3	自由职业	0	0	0	2	1	1	1	1	1	1	1	1	0	1	9	5	5	5	5	5	5	5	5	5	5	5	5	5	5	5	75	家人，朋友，同事	对急救人员的法律保护，实施心肺复苏不会导致自身发生意外伤害，现场有其他旁观者协助共同施救，现场急救只需胸外按压	家人，朋友，其他
156	2	1	54	1	自由人	1	0	0	1	1	1	1	1	1	1	1	1	1	1	10	5	4	5	5	5	5	5	5	5	5	5	4	5	5	5	73	家人，朋友，同事，其他	对急救人员的法律保护，实施心肺复苏不会导致自身发生意外伤害	自己
157	2	1	28	3	电商	0	0	0	1	1	1	1	1	1	1	1	1	0	1	9	5	3	1	5	5	5	5	3	3	3	3	3	3	3	5	55	家人，朋友，同事，其他	对急救人员的法律保护，实施心肺复苏不会导致自身发生意外伤害，现场有其他旁观者协助共同施救，现场急救只需胸外按压，以上都不会增加我的意愿	自己，家人，朋友，其他
158	1	1	19	3	学生	0	0	0	1	1	1	1	1	1	1	1	1	1	1	10	5	5	5	5	5	5	5	5	5	5	5	5	5	5	5	75	家人，朋友，同事，其他	对急救人员的法律保护，实施心肺复苏不会导致自身发生意外伤害，现场有其他旁观者协助共同施救，现场急救只需胸外按压，以上都不会增加我的意愿	自己，家人，朋友
159	2	2	45	1	自己职业	0	0	0	1	1	1	1	1	0	1	1	1	1	1	9	5	3	4	3	5	5	3	4	4	3	3	4	3	4	4	57	家人，朋友，同事，其他	对急救人员的法律保护，实施心肺复苏不会导致自身发生意外伤害，现场有其他旁观者协助共同施救	自己，家人，朋友，其他
160	2	1	39	1	自由职业	0	1	1	2	1	1	1	1	1	1	1	1	0	1	9	5	4	3	5	5	5	3	3	3	3	3	3	3	4	3	55	家人，朋友，同事	现场有其他旁观者协助共同施救，现场急救只需胸外按压	家人
161	2	1	45	1	工人	0	0	0	1	1	1	1	1	1	1	1	1	0	0	8	5	3	4	3	3	3	3	3	3	3	3	3	3	3	3	48	其他	对急救人员的法律保护	家人
162	2	1	38	1	自有	0	0	0	2	1	1	1	1	1	1	1	1	0	1	9	5	4	3	5	3	5	3	3	4	4	5	3	3	3	4	57	家人，朋友	现场有其他旁观者协助共同施救，现场急救只需胸外按压	家人，朋友
163	2	1	50	1	农民	0	0	0	1	1	1	1	1	1	1	1	1	0	1	9	5	5	5	5	5	3	3	3	3	3	5	5	5	5	5	65	家人	现场有其他旁观者协助共同施救	其他
164	1	1	34	3	个体	0	0	1	1	1	1	1	1	1	1	1	1	0	0	8	4	4	4	4	4	4	4	4	4	4	4	4	4	4	4	60	家人，朋友，同事，其他	对急救人员的法律保护，实施心肺复苏不会导致自身发生意外伤害，现场有其他旁观者协助共同施救，现场急救只需胸外按压	自己，家人，朋友，其他
165	2	1	31	3	经商	0	1	0	1	1	1	1	1	1	1	1	1	1	1	10	4	4	4	4	5	5	4	5	5	4	4	4	5	4	4	65	家人	对急救人员的法律保护，实施心肺复苏不会导致自身发生意外伤害	自己
166	2	1	35	3	教师	1	0	1	1	1	1	1	1	1	1	1	1	1	1	10	5	5	5	5	5	5	4	5	5	5	5	5	5	4	5	73	家人，朋友，同事，其他	对急救人员的法律保护，实施心肺复苏不会导致自身发生意外伤害，现场有其他旁观者协助共同施救，现场急救只需胸外按压	自己
167	1	1	28	2	电商	0	0	0	1	1	1	1	1	1	1	1	1	0	0	8	5	1	3	4	5	5	3	2	2	4	3	3	4	5	3	52	家人	对急救人员的法律保护，实施心肺复苏不会导致自身发生意外伤害，现场急救只需胸外按压	自己
168	1	1	27	3	会计	1	0	1	2	1	1	0	1	1	1	1	1	1	1	9	5	4	5	5	5	4	4	4	4	5	4	4	5	4	4	66	家人，朋友，同事	对急救人员的法律保护，实施心肺复苏不会导致自身发生意外伤害，现场有其他旁观者协助共同施救，现场急救只需胸外按压	自己
169	2	1	25	1	个体	1	1	1	3	1	1	1	1	1	1	1	1	1	1	10	5	5	5	5	5	5	3	2	2	4	4	4	5	3	5	62	家人，朋友，同事	对急救人员的法律保护，实施心肺复苏不会导致自身发生意外伤害，现场有其他旁观者协助共同施救，现场急救只需胸外按压	自己，家人
170	1	1	31	2	企业主	0	0	1	2	1	1	1	1	1	1	1	1	0	0	8	5	5	4	5	5	5	5	5	5	5	5	5	5	5	5	74	家人，朋友，同事，其他	对急救人员的法律保护，实施心肺复苏不会导致自身发生意外伤害，现场有其他旁观者协助共同施救，现场急救只需胸外按压	自己，家人，朋友
171	2	1	24	3	个体户	0	0	0	1	1	1	0	1	1	1	1	1	1	1	9	5	2	3	5	5	5	3	2	2	4	3	2	5	4	5	55	家人，朋友	对急救人员的法律保护，实施心肺复苏不会导致自身发生意外伤害，现场有其他旁观者协助共同施救，现场急救只需胸外按压	自己，家人，朋友
172	1	1	21	3	职员	0	0	0	3	0	1	0	1	0	1	1	0	1	1	6	4	3	1	4	4	4	3	2	2	2	2	2	3	3	3	42	家人，朋友，同事	对急救人员的法律保护，实施心肺复苏不会导致自身发生意外伤害，现场有其他旁观者协助共同施救	自己，家人，朋友，其他
173	1	1	28	1	执行	0	0	0	2	1	1	1	1	1	1	1	1	0	0	8	5	5	5	5	5	5	5	5	5	5	5	5	5	5	5	75	其他	以上都不会增加我的意愿	其他
174	1	1	24	3	社会工作者	0	0	0	2	1	1	1	0	1	1	1	1	1	1	9	4	3	3	4	4	4	3	3	3	3	2	3	4	4	3	50	家人	对急救人员的法律保护，现场有其他旁观者协助共同施救	自己，家人，朋友
175	2	1	52	1	自由职业	0	0	0	1	1	1	1	1	0	1	0	0	1	1	7	5	3	4	5	5	5	4	3	5	3	4	3	4	4	5	62	家人，朋友，同事，其他	实施心肺复苏不会导致自身发生意外伤害，现场有其他旁观者协助共同施救，现场急救只需胸外按压	自己
176	2	1	30	3	职工	0	0	0	3	1	1	0	1	1	1	1	1	0	1	8	4	5	5	5	5	5	5	5	5	5	5	5	5	5	5	74	家人，朋友，同事，其他	对急救人员的法律保护，实施心肺复苏不会导致自身发生意外伤害，现场有其他旁观者协助共同施救，现场急救只需胸外按压	自己，家人，朋友，其他
177	1	1	22	3	学生	0	0	1	2	1	1	1	1	1	0	1	1	0	1	8	5	5	3	4	5	3	4	4	4	4	4	4	5	5	4	63	家人，朋友，同事	现场有其他旁观者协助共同施救	自己，家人，朋友
178	2	1	50	1	自由职业	0	0	1	2	1	1	1	1	0	1	1	1	0	1	8	4	1	4	5	5	5	3	2	3	4	3	4	4	3	3	53	家人，朋友，同事	现场有其他旁观者协助共同施救	自己，家人，朋友
179	1	1	23	3	自由	0	1	1	2	1	1	1	1	1	1	1	1	0	1	9	5	4	4	5	5	5	4	4	4	5	4	4	5	5	5	68	家人，朋友，同事	对急救人员的法律保护，实施心肺复苏不会导致自身发生意外伤害，现场有其他旁观者协助共同施救	自己，家人，朋友
180	2	1	33	3	行政管理	0	1	0	2	1	1	1	1	1	1	1	1	1	1	10	5	5	5	5	5	5	3	3	3	4	3	4	5	5	5	65	家人，朋友，同事，其他	对急救人员的法律保护，实施心肺复苏不会导致自身发生意外伤害，现场有其他旁观者协助共同施救	其他
181	2	1	45	1	自由职业	0	0	0	2	1	0	1	1	1	1	1	1	1	1	9	5	2	3	5	5	5	3	2	2	3	3	4	4	4	4	54	家人	对急救人员的法律保护，实施心肺复苏不会导致自身发生意外伤害，现场有其他旁观者协助共同施救，现场急救只需胸外按压	自己
182	2	1	46	1	经商	0	1	1	2	1	1	1	1	1	1	1	1	1	0	9	5	2	3	5	5	5	3	1	1	4	3	3	5	2	2	49	家人，朋友，同事	对急救人员的法律保护，实施心肺复苏不会导致自身发生意外伤害，现场有其他旁观者协助共同施救	自己
183	2	1	25	3	无	0	0	0	1	1	1	1	1	1	1	1	1	0	0	8	5	5	5	5	5	5	5	5	5	5	5	5	5	5	5	75	家人	对急救人员的法律保护	自己
184	2	1	26	3	公务员	0	1	0	1	1	1	1	0	1	1	0	1	0	0	6	4	2	1	4	3	4	3	1	1	3	1	1	4	1	3	36	家人，朋友，同事	对急救人员的法律保护，现场有其他旁观者协助共同施救，现场急救只需胸外按压	自己
185	1	1	30	3	计算机	1	0	1	3	1	1	1	1	1	1	1	1	1	1	10	4	4	4	4	5	5	4	4	3	5	5	3	3	3	3	59	家人，朋友，同事	对急救人员的法律保护，实施心肺复苏不会导致自身发生意外伤害，现场有其他旁观者协助共同施救，现场急救只需胸外按压	自己，家人，朋友
186	2	1	30	3	自由职业	1	0	1	2	1	1	1	1	1	1	1	1	1	1	10	5	4	3	5	5	5	4	4	3	5	2	2	3	1	3	54	家人，朋友，同事	现场有其他旁观者协助共同施救，现场急救只需胸外按压	自己，家人

## Sheet: Sheet2
序号	您的性别	宗教信仰	您的年龄	您的学历	您有无参加实施 CPR 急救的经历。	您的亲属中有无冠心病等心源性猝死高危患者。	您有没有目睹过心跳呼吸骤停。	过去 12 个月中您参加公益组织的 CPR 学习经历为________次。	知识总分	态度总分
1	1	1	3	1	1	0	0	2	10	72
2	2	1	3	1	1	0	0	2	10	70
3	1	1	2	3	1	1	1	1	10	63
4	1	1	2	3	0	0	0	1	10	61
5	2	1	1	2	1	0	0	2	8	71
6	2	1	1	3	0	1	0	2	8	72
7	1	1	1	3	0	1	0	2	6	75
8	1	1	1	3	0	0	0	3	8	66
9	2	1	3	1	1	0	0	2	9	55
10	1	1	1	2	0	0	1	1	9	75
11	1	1	1	3	0	0	0	2	10	69
12	1	1	1	3	0	0	0	2	6	65
13	1	1	1	3	0	0	0	1	10	57
14	2	1	1	3	1	0	0	1	7	72
15	2	1	1	2	0	0	0	2	10	71
16	2	1	1	3	0	0	0	1	6	74
17	2	1	1	3	0	0	0	2	9	65
18	1	1	1	3	0	0	0	2	10	72
19	2	1	1	2	1	0	0	2	8	64
20	1	1	1	3	0	0	1	2	8	75
21	2	1	2	3	0	0	0	1	10	75
22	2	1	2	2	0	0	1	1	10	68
23	2	1	1	3	0	0	1	1	4	69
24	2	1	2	2	0	0	0	1	10	69
25	1	1	1	2	1	0	1	2	10	68
26	1	1	1	2	0	0	0	2	8	60
27	1	1	2	3	0	0	0	2	10	63
28	2	1	1	2	0	0	0	2	10	72
29	2	1	1	2	0	0	0	2	10	75
30	1	1	1	3	0	0	1	2	10	75
31	2	1	1	2	0	0	0	2	9	67
32	2	1	1	3	1	0	0	2	9	69
33	1	1	1	1	1	0	0	2	8	56
34	1	1	1	3	1	0	0	2	8	51
35	2	1	2	2	0	0	1	2	9	64
36	2	1	1	2	0	0	0	2	8	54
37	2	1	1	3	0	0	0	1	7	55
38	2	1	2	2	1	0	0	2	9	57
39	2	1	2	3	1	0	1	2	9	63
40	2	2	2	3	0	0	0	3	10	73
41	1	1	2	3	1	0	1	2	10	67
42	2	1	1	3	0	0	0	2	9	54
43	1	1	1	2	0	0	0	2	10	58
44	1	1	2	3	0	0	0	2	9	66
45	1	1	3	1	1	0	1	2	9	68
46	2	1	1	2	0	0	0	3	10	75
47	2	1	2	1	0	0	0	3	8	66
48	2	1	1	3	0	0	0	2	7	74
49	1	1	2	3	1	0	0	2	10	67
50	2	1	1	2	0	1	0	1	8	51
51	2	1	1	3	1	0	0	3	7	60
52	2	1	2	3	0	0	0	2	10	69
53	2	1	1	2	0	0	0	1	8	43
54	1	1	1	2	0	0	0	1	8	52
55	1	1	1	2	1	0	0	3	8	55
56	1	1	1	2	1	0	0	1	4	75
57	1	1	1	2	0	0	0	1	7	62
58	2	1	1	3	1	0	0	2	10	72
59	2	1	2	3	0	0	0	2	8	71
60	2	2	1	2	0	0	0	1	9	60
61	1	1	1	3	1	0	0	2	10	66
62	2	1	2	1	1	0	0	2	9	67
63	2	1	1	3	0	0	0	2	10	62
64	2	1	1	2	0	0	0	2	10	71
65	2	1	1	2	1	1	0	3	7	62
66	1	2	1	2	0	0	0	1	8	75
67	1	1	1	1	1	0	0	3	6	75
68	1	1	1	2	0	0	0	1	8	75
69	2	1	1	2	1	0	0	1	5	50
70	1	1	2	2	0	0	1	3	10	72
71	1	1	1	2	0	0	0	1	8	57
72	2	2	1	3	0	0	0	2	9	56
73	2	2	1	2	0	0	0	3	8	53
74	1	1	1	2	0	0	0	3	5	59
75	1	1	1	2	0	0	0	1	9	60
76	2	1	1	3	1	0	0	2	10	57
77	1	1	1	2	0	0	0	1	5	67
78	1	1	2	2	0	0	0	1	10	47
79	1	1	1	2	1	0	0	2	10	75
80	1	1	2	1	1	0	0	2	7	65
81	2	1	2	1	0	1	0	2	10	58
82	2	1	2	3	0	1	0	2	9	59
83	2	1	1	1	0	0	0	2	8	59
84	2	1	2	1	0	0	0	1	9	57
85	2	1	1	3	0	0	0	2	9	67
86	1	1	2	1	0	0	0	3	10	68
87	1	1	2	1	1	1	1	2	10	67
88	2	1	2	1	0	0	1	2	9	57
89	1	1	2	1	0	0	1	2	9	69
90	1	1	2	1	0	0	0	2	8	66
91	1	1	2	1	0	0	0	1	8	75
92	2	1	2	1	0	0	0	2	10	54
93	2	1	2	1	0	0	0	2	10	55
94	2	1	2	2	0	0	0	2	9	63
95	2	1	1	2	1	0	0	2	10	64
96	2	1	1	2	0	0	0	1	9	58
97	2	1	2	1	1	0	0	2	10	74
98	2	1	2	1	0	0	0	2	10	62
99	1	1	1	2	1	0	0	2	10	57
100	2	1	1	2	0	0	0	1	9	60
101	2	1	1	2	1	0	0	2	10	50
102	1	1	2	3	0	0	0	2	8	75
103	2	1	1	3	0	0	0	3	6	71
104	2	1	1	2	0	1	0	3	7	72
105	2	1	1	3	0	1	1	1	9	69
106	1	1	1	2	0	0	0	1	9	64
107	1	1	2	2	0	0	0	1	9	75
108	1	1	2	2	0	0	0	3	9	75
109	1	1	1	1	0	0	0	2	10	75
110	2	1	2	1	1	0	0	2	10	71
111	1	1	2	2	1	0	1	2	9	70
112	2	1	1	3	0	0	0	2	10	69
113	2	1	2	2	1	0	0	2	10	68
114	2	1	2	1	0	0	1	1	8	73
115	2	1	2	2	0	0	0	2	9	73
116	1	1	2	1	1	0	1	2	9	75
117	1	1	2	2	1	0	0	2	9	70
118	2	1	2	1	0	0	0	2	9	63
119	2	1	1	3	0	0	1	2	9	65
120	1	1	1	3	0	0	0	2	8	75
121	2	1	2	3	0	0	0	2	10	59
122	2	1	2	2	0	1	0	1	10	66
123	2	1	1	3	0	0	0	1	7	42
124	2	1	1	3	0	0	0	2	10	66
125	1	1	1	3	0	0	0	2	9	63
126	2	1	1	3	0	0	0	3	10	71
127	2	1	1	3	0	0	0	2	8	75
128	1	1	1	3	0	1	0	2	8	63
129	2	1	1	3	0	1	0	1	8	43
130	2	1	1	3	0	0	1	2	9	59
131	2	1	1	3	0	0	0	1	7	63
132	1	1	1	3	0	0	1	3	10	66
133	1	1	1	3	0	0	0	1	6	75
134	2	1	1	3	0	1	0	1	9	57
135	1	1	1	3	0	0	1	2	8	75
136	1	1	1	3	0	0	0	1	8	74
137	1	1	1	2	1	0	1	3	10	65
138	1	2	1	2	0	0	0	1	7	33
139	2	2	1	2	1	0	0	2	10	48
140	2	1	1	3	0	0	1	3	9	55
141	2	2	1	3	0	0	0	1	6	65
142	1	1	1	3	1	1	1	1	8	67
143	2	1	1	3	0	0	1	1	6	61
144	2	1	1	3	0	1	0	2	6	56
145	2	1	1	3	0	0	0	2	10	75
146	2	1	1	3	0	1	0	1	9	57
147	2	1	1	3	0	0	0	1	9	75
148	1	1	1	3	0	0	0	1	8	75
149	2	1	1	3	0	1	0	1	8	75
150	2	1	1	3	1	0	0	2	10	68
151	2	1	1	3	1	0	0	2	8	67
152	2	1	1	2	1	0	0	1	8	56
153	1	1	1	3	0	0	1	1	6	44
154	1	1	2	1	0	0	0	1	8	56
155	2	1	1	3	0	0	0	2	6	75
156	2	1	2	1	1	0	0	1	10	73
157	2	1	1	3	0	0	0	1	9	55
158	1	1	1	3	0	0	0	1	7	75
159	2	2	2	1	0	0	0	1	9	57
160	2	1	2	1	0	1	1	2	9	55
161	2	1	2	1	0	0	0	1	8	48
162	2	1	1	1	0	0	0	2	9	57
163	2	1	2	1	0	0	0	1	9	65
164	1	1	1	3	0	0	1	1	8	60
165	2	1	1	3	0	1	0	1	5	65
166	2	1	1	3	1	0	1	1	8	73
167	1	1	1	2	0	0	0	1	8	52
168	1	1	1	3	1	0	1	2	9	66
169	2	1	1	1	1	1	1	3	10	66
170	1	1	1	2	0	0	1	2	8	74
171	2	1	1	3	0	0	0	1	9	55
172	1	1	1	3	0	0	0	3	6	42
173	1	1	1	1	0	0	0	2	5	75
174	1	1	1	3	0	0	0	2	9	50
175	2	1	2	1	0	0	0	1	7	62
176	2	1	1	3	0	0	0	3	8	74
177	1	1	1	3	0	0	1	2	8	63
178	2	1	2	1	0	0	1	2	8	53
179	1	1	1	3	0	1	1	2	9	68
180	2	1	1	3	0	1	0	2	10	65
181	2	1	2	1	0	0	0	2	9	54
182	2	1	2	1	0	1	1	2	9	49
183	2	1	1	3	0	0	0	1	8	75
184	2	1	1	3	0	1	0	1	6	36
185	1	1	1	3	1	0	1	3	9	69
186	2	1	1	3	1	0	1	2	10	64

## Sheet: Sheet3
性别		1.816	0.072
男	8.75±1.201
女	9.05±1.003

## Sheet: Sheet4
序号	您的性别	宗教信仰	您的年龄	您的学历	您有无参加实施 CPR 急救的经历。	您的亲属中有无冠心病等心源性猝死高危患者。	您有没有目睹过心跳呼吸骤停。	过去 12 个月中您参加公益组织的 CPR 学习经历为________次。	知识总分	态度总分	知识总分
1	1	2	3	1	1	0	0	2	10	72	7
2	2	2	3	1	1	0	0	2	10	70	8
3	1	2	2	3	1	1	1	1	10	73	10
4	1	1	2	3	0	0	0	1	6	61	6
5	2	2	1	2	1	0	0	2	8	71	8
6	2	2	1	3	1	1	0	2	8	72	8
7	1	2	1	3	0	1	0	2	6	75	6
8	1	1	1	3	0	0	0	1	8	66	8
9	2	1	3	1	0	0	0	2	9	55	9
10	1	1	1	2	0	0	1	1	9	54	9
11	1	1	1	3	0	0	0	2	10	69	10
12	1	1	1	3	0	0	0	2	6	65	6
13	1	1	1	3	0	0	0	1	5	57	5
14	2	1	1	3	1	0	0	3	7	72	10
15	2	1	1	2	1	1	1	2	10	71	10
16	2	1	1	3	0	0	0	1	6	35	6
17	2	1	1	3	0	0	0	2	9	65	9
18	1	1	1	3	1	0	0	2	10	72	10
19	2	1	1	2	1	0	0	2	8	64	8
20	1	1	1	3	0	0	1	2	10	75	8
21	2	1	2	3	0	0	0	1	8	43	10
22	2	1	2	2	0	0	1	1	6	68	9
23	2	1	1	3	0	0	1	1	4	69	8
24	2	1	2	2	0	0	0	1	4	36	7
25	1	1	1	2	0	0	1	2	10	68	9
26	1	1	1	2	0	0	0	2	8	60	8
27	1	1	2	3	0	0	0	2	10	63	10
28	2	1	1	2	0	0	0	2	10	72	10
29	2	2	1	2	0	0	0	2	10	75	9
30	1	1	1	3	0	0	1	2	10	41	10
31	2	1	1	2	0	0	0	2	9	67	9
32	2	1	1	3	1	0	0	2	9	69	9
33	1	1	1	1	1	0	0	2	8	56	8
34	1	1	1	3	1	0	0	2	8	51	9
35	2	1	2	2	0	0	1	2	9	64	9
36	2	1	1	2	0	0	0	2	8	54	8
37	2	1	1	3	0	0	0	1	4	32	8
38	2	1	2	2	1	0	0	2	9	57	9
39	2	1	2	3	1	1	1	3	10	73	10
40	2	2	2	3	0	0	0	2	10	69	10
41	1	1	2	3	1	1	1	2	10	68	10
42	2	1	1	3	0	0	0	2	9	54	9
43	1	1	1	2	0	0	0	2	10	58	6
44	1	1	2	3	0	0	0	2	9	66	9
45	1	1	3	1	1	0	1	3	9	68	9
46	2	1	1	2	0	0	0	2	10	75	7
47	2	1	2	1	0	0	0	3	8	66	9
48	2	1	1	3	0	0	0	2	10	74	7
49	1	1	2	3	1	0	0	2	7	67	10
50	2	1	1	2	0	0	0	1	6	51	6
51	2	1	1	3	1	0	0	3	7	60	9
52	2	1	2	3	0	0	0	2	8	69	10
53	2	1	1	2	0	0	0	1	4	43	8
54	1	1	1	2	0	0	0	1	8	45	8
55	1	1	1	2	1	0	1	3	8	55	8
56	1	1	1	2	1	0	0	1	10	75	4
57	1	1	1	2	0	0	0	1	7	54	7
58	2	1	1	3	1	0	0	2	10	72	10
59	2	1	2	3	0	0	0	2	8	71	8
60	2	2	1	2	0	0	0	1	9	27	9
61	1	1	1	3	1	1	1	2	10	66	10
62	2	1	2	1	1	0	0	2	9	67	9
63	2	1	1	3	0	0	0	2	10	62	10
64	2	1	1	2	0	0	0	2	10	71	10
65	2	1	1	2	1	1	0	3	7	62	7
66	1	2	1	2	0	0	0	1	6	47	6
67	1	1	1	1	1	1	1	3	10	75	6
68	1	1	1	2	0	0	0	1	8	75	8
69	2	1	1	2	0	0	0	3	5	50	5
70	1	1	2	2	0	0	0	1	6	32	10
71	1	1	1	2	0	0	0	1	8	57	8
72	2	2	1	3	0	0	0	2	9	56	9
73	2	2	1	2	0	0	0	3	8	53	8
74	1	1	1	2	0	0	0	3	8	59	5
75	1	1	1	2	0	0	0	1	5	38	9
76	2	1	1	3	1	0	0	2	10	65	10
77	1	1	1	2	0	0	0	1	5	47	5
78	1	1	2	2	0	0	0	1	5	36	5
79	1	1	1	2	1	1	1	2	10	75	10
80	1	1	2	1	1	0	0	2	7	57	7
81	2	1	2	1	0	1	0	2	10	58	6
82	2	1	2	3	0	1	0	2	9	59	9
83	2	1	1	1	0	0	0	2	8	59	8
84	2	1	2	1	0	0	0	1	9	33	9
85	2	1	1	3	0	0	0	2	9	67	9
86	1	1	2	1	1	1	1	3	10	68	8
87	1	1	2	1	1	1	1	2	10	67	8
88	2	1	2	1	0	0	1	2	9	57	9
89	1	1	2	1	0	0	1	2	9	69	9
90	1	1	2	1	0	0	0	2	8	66	8
91	1	1	2	1	1	1	1	1	10	75	8
92	2	1	2	1	0	0	0	2	8	54	7
93	2	1	2	1	0	0	0	2	10	55	4
94	2	1	2	2	0	0	0	2	9	63	9
95	2	1	1	2	1	0	0	2	10	64	10
96	2	1	1	2	0	0	0	1	9	58	9
97	2	1	2	1	1	1	1	2	10	74	9
98	2	1	2	1	0	0	0	2	10	62	6
99	1	1	1	2	1	0	0	2	10	57	10
100	2	1	1	2	0	0	0	1	9	60	9
101	2	1	1	2	1	0	0	2	8	50	10
102	1	1	2	3	1	0	0	3	10	75	8
103	2	1	1	3	0	0	0	2	6	71	8
104	2	1	1	2	0	1	0	3	7	72	7
105	2	1	1	3	0	0	0	1	4	69	9
106	1	1	1	2	0	0	0	1	9	64	9
107	1	1	2	2	0	0	0	1	9	55	9
108	1	1	2	2	0	0	0	3	9	68	9
109	1	1	1	1	1	1	1	2	10	75	4
110	2	1	2	1	1	1	1	2	10	71	8
111	1	1	2	2	1	0	1	2	9	70	9
112	2	1	1	3	0	0	0	2	10	69	10
113	2	1	2	2	1	0	0	2	10	75	10
114	2	1	2	1	0	0	1	1	8	73	8
115	2	1	2	2	0	0	0	2	9	73	9
116	1	1	2	1	1	1	1	2	9	75	9
117	1	1	2	2	1	0	0	2	9	70	9
118	2	1	2	1	0	0	0	2	9	63	5
119	2	1	1	3	0	0	1	2	9	65	9
120	1	1	1	3	0	0	0	2	10	75	8
121	2	1	2	3	0	0	0	2	8	59	10
122	2	1	2	2	0	1	0	1	4	66	4
123	2	1	1	3	0	0	0	1	7	42	7
124	2	1	1	3	0	0	0	2	10	66	10
125	1	1	1	3	0	0	0	2	9	63	9
126	2	1	1	3	0	0	0	3	10	71	10
127	2	1	1	3	0	0	0	2	8	75	8
128	1	1	1	3	0	1	0	2	8	63	8
129	2	1	1	3	0	1	0	1	8	67	8
130	2	1	1	3	0	0	1	2	9	59	9
131	2	1	1	3	0	0	0	1	7	37	7
132	1	1	1	3	0	0	1	3	6	66	10
133	1	1	1	3	0	0	0	1	10	75	6
134	2	1	1	3	0	1	0	1	9	57	9
135	1	1	1	3	0	0	1	2	8	75	8
136	1	1	1	3	0	0	0	1	8	74	8
137	1	1	1	2	1	0	1	3	10	65	10
138	1	2	1	2	0	0	0	1	7	33	7
139	2	2	1	2	1	0	0	2	10	65	10
140	2	1	1	3	0	0	1	3	9	48	9
141	2	2	1	3	0	0	0	1	6	65	6
142	1	1	1	3	1	1	1	2	9	70	10
143	2	1	1	3	0	0	1	1	6	61	6
144	2	1	1	3	0	0	0	2	6	56	6
145	2	1	1	3	0	0	0	2	10	75	10
146	2	1	1	3	0	1	0	1	9	57	9
147	2	1	1	3	0	0	0	1	9	75	9
148	1	1	1	3	0	0	0	1	8	75	8
149	2	1	1	3	0	1	0	1	8	75	8
150	2	1	1	3	1	0	0	2	10	68	10
151	2	1	1	3	1	0	0	2	8	67	8
152	2	1	1	2	0	0	0	1	8	56	8
153	1	1	1	3	0	0	1	1	6	58	6
154	1	1	2	1	0	0	0	1	8	56	8
155	2	1	1	3	1	0	0	2	6	75	6
156	2	1	2	1	1	1	1	1	10	73	7
157	2	1	1	3	0	0	0	1	9	55	9
158	1	1	1	3	0	0	0	1	7	75	7
159	2	2	2	1	0	0	0	1	9	57	9
160	2	1	2	1	0	1	1	2	9	55	9
161	2	1	2	1	0	0	0	1	8	48	6
162	2	1	1	1	0	0	0	2	9	57	9
163	2	1	2	1	0	0	0	1	9	65	6
164	1	1	1	3	0	0	1	1	8	60	8
165	2	1	1	3	0	1	0	1	5	65	9
166	2	1	1	3	1	0	1	1	9	73	9
167	1	1	1	2	0	0	0	1	8	52	8
168	1	1	1	3	1	0	1	2	9	66	9
169	2	1	1	1	1	1	1	3	10	66	8
170	1	1	1	2	1	1	1	2	8	74	8
171	2	1	1	3	0	0	0	1	9	55	9
172	1	1	1	3	0	0	0	1	6	67	9
173	1	1	1	1	0	0	0	2	5	75	9
174	1	1	1	3	0	0	0	2	9	50	9
175	2	1	2	1	0	0	0	1	7	62	7
176	2	1	1	3	0	0	0	3	8	74	8
177	1	1	1	3	0	0	1	2	8	63	8
178	2	1	2	1	0	0	1	2	8	53	8
179	1	1	1	3	0	1	1	2	9	68	9
180	2	1	1	3	0	1	0	2	10	65	10
181	2	1	2	1	0	0	0	2	9	54	9
182	2	1	2	1	0	0	0	2	9	49	9
183	2	1	1	3	1	1	1	3	8	75	8
184	2	1	1	3	0	1	0	1	6	68	6
185	1	1	1	3	1	0	1	3	9	69	9
186	2	1	1	3	1	0	1	2	10	69	10

## Sheet: 知识多因素
序号	您的性别	宗教信仰	您的年龄	您的学历	您有无参加实施 CPR 急救的经历。	您的亲属中有无冠心病等心源性猝死高危患者。	您有没有目睹过心跳呼吸骤停。	过去 12 个月中您参加公益组织的 CPR 学习经历为________次。	知识总分
1	1	1	3	1	1	0	0	2	10
2	2	1	2	1	1	0	0	2	10
3	1	1	2	3	1	1	1	1	10
4	1	1	3	3	0	0	0	1	6
5	2	1	1	2	1	0	0	2	8
6	2	1	1	3	0	1	0	2	8
7	1	1	1	3	0	1	0	2	6
8	1	1	1	3	0	0	0	3	8
9	2	1	3	1	1	0	0	2	9
10	1	1	1	2	0	0	1	1	9
11	1	1	1	3	0	0	0	2	10
12	1	1	1	3	0	0	0	2	6
13	1	1	1	3	0	0	0	1	5
14	2	1	1	3	1	0	0	1	7
15	2	1	1	2	0	0	0	2	10
16	2	1	1	3	0	0	0	1	6
17	2	1	1	3	0	0	0	2	9
18	1	1	1	3	0	0	0	2	10
19	2	1	1	2	1	0	0	2	8
20	1	1	1	3	0	0	1	2	8
21	2	1	2	3	0	0	0	1	10
22	2	1	2	2	0	0	1	1	10
23	2	1	1	3	0	0	1	1	4
24	2	1	2	2	0	0	0	1	10
25	1	1	1	2	1	0	1	2	10
26	1	1	1	2	0	0	0	2	8
27	1	1	2	3	0	0	0	2	10
28	2	1	1	2	0	0	0	2	10
29	2	1	1	2	0	0	0	2	10
30	1	1	1	3	0	0	1	2	10
31	2	1	1	2	0	0	0	2	9
32	2	1	1	3	1	0	0	2	9
33	1	1	1	1	1	0	0	2	8
34	1	1	1	3	1	0	0	2	8
35	2	1	2	2	0	0	1	2	9
36	2	1	1	2	0	0	0	2	8
37	2	1	1	3	0	0	0	1	4
38	2	1	2	2	1	0	0	2	9
39	2	1	2	3	1	0	1	2	10
40	2	2	2	3	0	0	0	3	10
41	1	1	2	3	1	0	1	2	10
42	2	1	1	3	0	0	0	2	9
43	1	1	1	2	0	0	0	2	10
44	1	1	2	3	0	0	0	2	9
45	1	1	3	1	1	0	1	2	9
46	2	1	1	2	0	0	0	3	10
47	2	1	2	1	0	0	0	3	8
48	2	1	1	3	0	0	0	2	7
49	1	1	2	3	1	0	0	2	10
50	2	1	1	2	0	1	0	1	6
51	2	1	1	3	1	0	0	3	7
52	2	1	2	3	0	0	0	2	10
53	2	1	1	2	0	0	0	1	8
54	1	1	1	2	0	0	0	1	8
55	1	1	1	2	1	0	0	3	8
56	1	1	1	2	1	0	0	1	4
57	1	1	1	2	0	0	0	1	7
58	2	1	1	3	1	0	0	2	10
59	2	1	2	3	0	0	0	2	8
60	2	2	1	2	0	0	0	1	9
61	1	1	1	3	1	0	0	2	10
62	2	1	2	1	1	0	0	2	9
63	2	1	1	3	0	0	0	2	10
64	2	1	1	2	0	0	0	2	10
65	2	1	1	2	1	1	0	3	7
66	1	2	1	2	0	0	0	1	6
67	1	1	1	1	1	0	0	3	6
68	1	1	1	2	0	0	0	1	8
69	2	1	1	2	1	0	0	1	5
70	1	1	2	2	0	0	1	3	10
71	1	1	1	2	0	0	0	1	8
72	2	2	1	3	0	0	0	2	9
73	2	2	1	2	0	0	0	3	8
74	1	1	1	2	0	0	0	3	5
75	1	1	1	2	0	0	0	1	9
76	2	1	1	3	1	0	0	2	10
77	1	1	1	2	0	0	0	1	5
78	1	1	2	2	0	0	0	1	5
79	1	1	1	2	1	0	0	2	10
80	1	1	2	1	1	0	0	2	7
81	2	1	2	1	0	1	0	2	10
82	2	1	2	3	0	1	0	2	9
83	2	1	1	1	0	0	0	2	8
84	2	1	2	1	0	0	0	1	9
85	2	1	1	3	0	0	0	2	9
86	1	1	2	1	0	0	0	3	10
87	1	1	2	1	1	1	1	2	10
88	2	1	2	1	0	0	1	2	9
89	1	1	2	1	0	0	1	2	9
90	1	1	2	1	0	0	0	2	8
91	1	1	2	1	0	0	0	1	8
92	2	1	2	1	0	0	0	2	10
93	2	1	2	1	0	0	0	2	10
94	2	1	2	2	0	0	0	2	9
95	2	1	1	2	1	0	0	2	10
96	2	1	1	2	0	0	0	1	9
97	2	1	2	1	1	0	0	2	10
98	2	1	2	1	0	0	0	2	10
99	1	1	1	2	1	0	0	2	10
100	2	1	1	2	0	0	0	1	9
101	2	1	1	2	1	0	0	2	10
102	1	1	2	3	0	0	0	2	8
103	2	1	1	3	0	0	0	3	6
104	2	1	1	2	0	1	0	3	7
105	2	1	1	3	0	1	1	1	9
106	1	1	1	2	0	0	0	1	9
107	1	1	2	2	0	0	0	1	9
108	1	1	2	2	0	0	0	3	9
109	1	1	1	1	0	0	0	2	10
110	2	1	2	1	1	0	0	2	10
111	1	1	2	2	1	0	1	2	9
112	2	1	1	3	0	0	0	2	10
113	2	1	2	2	1	0	0	2	10
114	2	1	2	1	0	0	1	1	8
115	2	1	2	2	0	0	0	2	9
116	1	1	2	1	1	0	1	2	9
117	1	1	2	2	1	0	0	2	9
118	2	1	2	1	0	0	0	2	9
119	2	1	1	3	0	0	1	2	9
120	1	1	1	3	0	0	0	2	8
121	2	1	2	3	0	0	0	2	10
122	2	1	2	2	0	1	0	1	4
123	2	1	1	3	0	0	0	1	7
124	2	1	1	3	0	0	0	2	10
125	1	1	1	3	0	0	0	2	9
126	2	1	1	3	0	0	0	3	10
127	2	1	1	3	0	0	0	2	8
128	1	1	1	3	0	1	0	2	8
129	2	1	1	3	0	1	0	1	8
130	2	1	1	3	0	0	1	2	9
131	2	1	1	3	0	0	0	1	7
132	1	1	1	3	0	0	1	3	10
133	1	1	1	3	0	0	0	1	6
134	2	1	1	3	0	1	0	1	9
135	1	1	1	3	0	0	1	2	8
136	1	1	1	3	0	0	0	1	8
137	1	1	1	2	1	0	1	3	10
138	1	2	1	2	0	0	0	1	7
139	2	2	1	2	1	0	0	2	10
140	2	1	1	3	0	0	1	3	9
141	2	2	1	3	0	0	0	1	6
142	1	1	1	3	1	1	1	1	9
143	2	1	1	3	0	0	1	1	6
144	2	1	1	3	0	1	0	2	6
145	2	1	1	3	0	0	0	2	10
146	2	1	1	3	0	1	0	1	9
147	2	1	1	3	0	0	0	1	9
148	1	1	1	3	0	0	0	1	8
149	2	1	1	3	0	1	0	1	8
150	2	1	1	3	1	0	0	2	10
151	2	1	1	3	1	0	0	2	8
152	2	1	1	2	1	0	0	1	8
153	1	1	1	3	0	0	1	1	6
154	1	1	2	1	0	0	0	1	8
155	2	1	1	3	0	0	0	2	6
156	2	1	2	1	1	0	0	1	10
157	2	1	1	3	0	0	0	1	9
158	1	1	1	3	0	0	0	1	7
159	2	2	2	1	0	0	0	1	9
160	2	1	2	1	0	1	1	2	9
161	2	1	2	1	0	0	0	1	8
162	2	1	1	1	0	0	0	2	9
163	2	1	2	1	0	0	0	1	9
164	1	1	1	3	0	0	1	1	8
165	2	1	1	3	0	1	0	1	5
166	2	1	1	3	1	0	1	1	9
167	1	1	1	2	0	0	0	1	8
168	1	1	1	3	1	0	1	2	9
169	2	1	1	1	1	1	1	3	10
170	1	1	1	2	0	0	1	2	8
171	2	1	1	3	0	0	0	1	9
172	1	1	1	3	0	0	0	3	6
173	1	1	1	1	0	0	0	2	5
174	1	1	1	3	0	0	0	2	9
175	2	1	2	1	0	0	0	1	7
176	2	1	1	3	0	0	0	3	8
177	1	1	1	3	0	0	1	2	8
178	2	1	2	1	0	0	1	2	8
179	1	1	1	3	0	1	1	2	9
180	2	1	1	3	0	1	0	2	10
181	2	1	2	1	0	0	0	2	9
182	2	1	2	1	0	1	1	2	9
183	2	1	1	3	0	0	0	1	8
184	2	1	1	3	0	1	0	1	6
185	1	1	1	3	1	0	1	3	9
186	2	1	1	3	1	0	1	2	10
